# Supplementary material for: Top abundant deep ocean heterotrophic bacteria can be retrieved by cultivation
Source: ISME Commun. 2023 Sep 2;3:92. doi: 10.1038/s43705-023-00290-0 (PMC10475052; doi:10.1038/s43705-023-00290-0)
Supplement: Supplementary file 2 — Supplementary Tables [file 43705_2023_290_MOESM2_ESM.xlsx]

## Sheet: S1
OTU_ID	Taxonomy	Isolates	Stations	Phyllum
Artic.4C_DCM33	Alteromonas sp.	377	22	Gamma
ST67RT.ISS_1293	Erythrobacter sp.	357	21	Aplha
IDMED.ISS38	Marinobacter sp.	129	13	Gamma
Artic.4C_DCM3	Halomonas sp.	86	11	Gamma
IBSURF.RT_ISS25	Pseudoalteromonas sp.	84	11	Gamma
IBSURF.RT_ISS36	Microbacterium sp.	77	5	Actinobacteria
Artic.4C_11.8	Sulfitobacter sp.	59	9	Aplha
IM43.RT_ISS267	Zunongwangia sp.	59	6	Bacteroidetes
ST39SRF.155	Oceanicaulis sp.	50	8	Aplha
IDMED.439	Idiomarina sp.	49	11	Gamma
Artic.4C_DCM7	Flavobacteriaceae	39	8	Bacteroidetes
ST39SRF.161	Maricaulis sp.	38	4	Aplha
ST17RT.ISS_172	Citromicrobium sp.	34	6	Aplha
IBSURF.RT_ISS149	Sphingomonas sp.	33	4	Aplha
IDMED.357	Pseudomonas sp.	31	11	Gamma
IDMED.11	Cobetia sp.	26	3	Gamma
IBSURF.RT_ISS11	Psychrobacter sp.	26	9	Gamma
IBSURF.RT_ISS2	Vibrio sp.	24	2	Gamma
IDMED.ISS49	Labrenzia sp.	21	3	Aplha
IM43.4C_ISS31	Mesonia sp.	21	6	Bacteroidetes
IBSURF.RT_ISS116	Nereida sp.	20	1	Aplha
ST76RT.ISS_1138	Winogradskyella sp.	20	3	Bacteroidetes
IBSURF.RT_ISS13	Alcanivorax sp.	19	6	Gamma
ST72RT.ISS_617	Roseivirga sp.	18	3	Bacteroidetes
IBSURF.RT_ISS15	Ruegeria sp.	16	4	Aplha
ST138OMZ.275-358F_D6_42.ab1	Sthaphylococcus sp.	15	3	Firmicutes
ST23RT.23_3	Hyphomonas sp.	14	5	Aplha
Artic.4C_DCM2	Bacillus sp.	14	4	Firmicutes
IDMED.ISS374	Erythrobacteraceae	13	2	Aplha
IBSURF.RT_ISS78	Loktanella sp.	12	2	Aplha
IDMED.ISS43	Shimia sp.	12	2	Aplha
ST12OMZ.1892_358F_D4_26.ab1	Leeuwenhoekiella sp.	12	3	Bacteroidetes
ST23RT.ISS_922	Muricauda sp.	12	5	Bacteroidetes
IBSURF.RT_ISS164	Alteromonadaceae	12	6	Gamma
ST39SRF.SRF_1466_358F_E11_87.ab1	Chromohalobacter sp.	12	1	Gamma
ST151RT.ISS_653	Salegentibacter sp.	10	5	Bacteroidetes
ST138OMZ.2114_358F_D6_42.ab1	Stappia sp.	9	3	Aplha
ST17RT.ISS_888	Joostella sp.	9	2	Bacteroidetes
IDMED.498	Thalassospira sp.	7	2	Aplha
IM43.4C_ISS315	Aestuariibacter sp.	6	4	Gamma
IBSURF.RT_ISS94	Nocardioides sp.	5	3	Actinobacteria
ST39SRF.59_137	Rhodobacteraceae	5	5	Aplha
ST23RT.ISS_722	Acinetobacter sp.	5	2	Gamma
ST85S.14_358F_C9_75.ab1	Salinicola sp.	5	2	Gamma
ST39SRF.SRF_1472_358F_A9_79.ab1	Citreicella sp.	4	1	Aplha
ST39SRF.179	Nitratireductor sp.	4	1	Aplha
IM33.4C_ISS241	Novosphingobium sp.	4	3	Aplha
ST111OMZ.223_358F_H1_1.ab1	Paracoccus sp.	4	2	Aplha
IDMED.ISS413	Balneola sp.	4	1	Bacteroidetes
IBSURF.RT_ISS44	Dokdonia sp.	4	3	Bacteroidetes
IBSURF.RT_ISS1	Polaribacter sp.	4	1	Bacteroidetes
ST84.3_358F_A1_8.ab1	Alphaproteobacteria Undefined	3	3	Aplha
IBSURF.RT_ISS79	Brevundimonas sp.	3	2	Aplha
ST151RT.151_3	Martelella sp.	3	3	Aplha
ST84.2_358F_A9_79.ab1	Tistrella sp.	3	2	Aplha
IBSURF.RT_ISS111	Croceibacter sp.	3	3	Bacteroidetes
IM32.RT_ISS177	Spongiibacter sp.	3	3	Gamma
IBSURF.RT_ISS118	Brachybacterium sp.	2	1	Actinobacteria
ST138OMZ.2118_358F_H6_34.ab1	Corynebacterium sp.	2	1	Actinobacteria
Artic.4C_SF17	Micrococcus sp.	2	2	Actinobacteria
ST85S.129_358F_F8_54.ab1	Mycobacterium sp.	2	1	Actinobacteria
IBSURF.RT_ISS134	Devosia sp.	2	2	Aplha
IDMED.ISS438	Pelagibaca sp.	2	2	Aplha
ST1RT._ISS_454	Roseovarius sp.	2	1	Aplha
ST72RT.ISS_555	Thiobacimonas sp.	2	1	Aplha
ST72RT.ISS_629	Flavobacterium sp.	2	2	Bacteroidetes
ST23RT.ISS_699	Mesoflavibacter sp.	2	1	Bacteroidetes
ST151RT.ISS_657	Vitellibacter sp.	2	2	Bacteroidetes
ST163.1_358F_E7_55.ab1	Colwellia sp.	2	1	Gamma
ST72RT.ISS_554	Marinobacterium sp.	2	1	Gamma
ST163.19_358F_H9_65.ab1	Oleispira sp.	2	1	Gamma
ST85S.13_358F_F7_53.ab1	Shewanella sp.	2	2	Gamma
IBSURF.RT_ISS148	Kocuria sp.	1	1	Actinobacteria
ST111OMZ.28_358F_A12_96.ab1	Kytococcus sp.	1	1	Actinobacteria
ST175.5_358F_F5_37.ab1	Micrococcaceae	1	1	Actinobacteria
IBSURF.RT_ISS121	Pseudonocardia sp.	1	1	Actinobacteria
ST85S.11_358F_C6_44.ab1	Aurantimonadaceae	1	1	Aplha
ST111OMZ.225_358F_B2_14.ab1	Hoeflea sp.	1	1	Aplha
Artic.4C_SF42	Oceanibulbus sp.	1	1	Aplha
IBSURF.RT_ISS156	Phaeobacter sp.	1	1	Aplha
ST138OMZ.218_358F_F5_37.ab1	Ponticaulis sp.	1	1	Aplha
Artic.4C_SF27	Rhodobacter sp.	1	1	Aplha
ST111OMZ.224_358F_A2_16.ab1	Sphingomonadaceae	1	1	Aplha
Artic.4C_DCM9	Sphingopyxis sp.	1	1	Aplha
IBSURF.RT_ISS92	Tateyamaria sp.	1	1	Aplha
ST138OMZ.274-358F_C6_44.ab1	Thioclava sp.	1	1	Aplha
IBSURF.RT_ISS88	Algoriphagus sp.	1	1	Bacteroidetes
ST111OMZ.215._358F_H12_82.ab1	Marixanthomonas sp.	1	1	Bacteroidetes
IBSURF.RT_ISS18	Agarivorans sp.	1	1	Gamma
IM32.RT_ISS22	Kangiella sp.	1	1	Gamma
ST151RT.ISS_489	Kushneria sp.	1	1	Gamma
ST163.15_358F_A7_63.ab1	Paraglaciela sp.	1	1	Gamma
IBSURF.RT_ISS5	Photobacterium sp.	1	1	Gamma
IBSURF.RT_ISS155	Teredinibacter newspecies	1	1	Gamma

## Sheet: S5
Phyllum	Genera	Malaspina Bathypelagic	Malaspina Bathypelagic	Malaspina Bathypelagic	Malaspina Surface	Malaspina Surface	Malaspina Surface	Tara Surface	Tara Surface	Tara Surface	Tara Mesopelagic	Tara Mesopelagic	Tara Mesopelagic
		Nº of isolates zOTUs	mean_abundance	%	Nº of isolates zOTUs	mean_abundance	%	Nº of isolates zOTUs	mean_abundance	%	Nº of isolates zOTUs	mean_abundance	%
Actinobacteria	Corynebacterium	1	0.414634	7.86657e-05	0	0	0	0	0	0	0	0	0
	Mycobacterium	1	3085.98	0.711498	1	2.41803	0.019959	1	5.925	0.00373021	1	11.4615	0.00516733
	Microbacterium	3	151.683	0.011	2	0.508197	0.018	3	3.35	0.0019	3	45.2051	0.018
	Nocardioides	1	286.927	0.0656634	1	0.155738	0.00579244	1	0.1375	6.21701e-05	1	1.35897	0.000498317
	Pseudonocardia	1	423.61	0.0976578	1	0.0245902	0.000941272	1	0.475	0.000287537	1	0.435897	0.000140829
	Undefined	1	15.0244	0.00352872	0	0	0	1	0.1375	8.54839e-05	1	0.717949	0.00032499
Bacteroidetes	Algoriphagus	1	5.58537	0.00142722	0	0	0	1	0.05	6.21701e-05	1	0.282051	9.74969e-05
	Roseivirga	1	227.634	0.0528577	0	0	0.000289622	1	0.9875	0.000637244	1	8.10256	0.00357488
	Croceibacter	2	1707.66	0.39	2	2.2377	0.078	1	6.175	0.00393226	1	40.718	0.0175169
	Dokdonia	2	189.585	0.043	2	0.0737705	0.0035	2	1.18	0.0006	2	0.923077	0.0003
	Gramella	1	65.7073	0.0150083	0	0	0	1	6.2625	0.00369912	1	122.59	0.0517275
	Joostella	1	733.415	0.168294	1	0.106557	0.00427193	1	0.0125	-	1	29.7692	0.0131079
	Leeuwenhoekiella	2	2573.49	0.594	2	2.03279	0.07	3	10.76	0.0067	3	1326.87	0.56
	Marixanthomonas	1	27.3658	0.00638878	0	0	0	1	0.0375	2.33138e-05	1	9.28205	0.00384571
	Mesoflavibacter	1	15.6829	0.003613	1	0.00819672	0.000434433	0	0	0	0	0	0
	Mesonia	2	3325.63	0.768	2	1.56557	0.051	2	15.2	0.0094	2	327.462	0.136
	Muricauda	2	1188.78	0.274	2	0.434426	0.013	2	17.28	0.011	2	120.462	0.05
	Polaribacter	1	50.6341	0.0120977	0	0	0	1	6.4875	0.00425088	1	3.92308	0.00168995
	Salegentibacter	2	455.341	0.104	1	0.0655738	0.002	1	41.45	0.025482	1	113.359	0.0493767
	Vitellibacter	1	10.4878	0.00247797	1	0.213115	0.0065889	1	15.9125	0.0101026	1	37.0256	0.0153287
	Winogradskyella	0	0	0	0	0	0	1	20.025	0.0122553	1	10.8205	0.00461485
	Zunongwangia	3	367.146	0.08	3	0.106557	0.0025	3	4.3	0.00269	3	85.0513	0.035
	Flavobacteriaceae	2	1364.27	0.31	1	1.17213	0.0406919	2	23.78	0.015	2	2525.05	1.65
Firmicutes	Bacillus	1	1.63415	0.000432661	0	0	0	2	0.3	0.00021	3	0.102564	7.58e-05
	Staphylococcus	1	958.22	0.220899	1	0.0737705	0.00275141	1	2.9	0.0018651	1	100.615	0.0413062
Alphaproteobacteria	Acuticoccus	1	2.21951	0.00060685	0	0	0	1	0.4	0.000240909	1	0.230769	9.74969e-05
	Brevundimonas	2	290.683	0.065	2	0.139344	0.0049	2	5.3	0.00327	2	3.33333	0.0014
	Hyphomonas	2	2228.05	0.514	1	0.401639	0.0136	3	18.38	0.011	3	54.5641	0.022
	Maricaulis	1	2.58537	0.00065742	0	0	0	1	6.45	0.004	1	3.17949	0.00135412
	Oceanicaulis	2	98.3415	0.022	1	0.00819672	0.0009	2	27.9	0.017	2	24.3846	0.009
	Ponticaulis	0	0	0	0	0	0	1	0.075	4.66276e-05	1	3.8718	0.00150578
	Devosia	1	511.756	0.117633	1	0.147541	0.00716815	2	0.46	0.0003	2	2.4359	0.001
	Aurantimonas	1	338.927	0.0785646	1	0.180328	0.0065889	1	2.275	0.00127449	1	17.5385	0.00718227
	Martelella	1	2.19512	0.000578755	1	0.0163934	0.00101368	1	27.125	0.0165372	1	56.0256	0.0229443
	Nitratireductor	1	78	0.0174469	0	0	0.000506839	1	12.7875	0.00834634	1	8.58974	0.00354239
	Pseudohoeflea	0	0	0	0	0	0	1	0.125	6.21701e-05	1	28.1795	0.0117213
	Labrenzia	1	422.854	0.0975567	1	0.147541	0.00600966	1	8.625	0.00547874	1	17.2051	0.0072256
	Stappia	1	54.3171	0.0124011	0	0	0	2	35.21	0.022	2	8.71795	0.0036
	Loktanella	1	1997.66	0.46038	1	0.0983607	0.00267901	2	1.8	0.0011	2	13.4615	0.0057
	Paracoccus	1	1817.93	0.418406	1	0.0901639	0.00253419	1	1.025	0.000629472	1	207.59	0.0883322
	Pseudooceanicola	1	9.41463	0.00206216	0	0	0	1	0.2625	0.000155425	1	0.25641	7.58309e-05
	Pseudoruegeria	0	0	0	0	0	0	1	0.2	0.000163197	1	4.4359	0.00185244
	Roseovarius	1	224.098	0.0515935	1	0.229508	0.00897829	1	1.6125	0.000979179	1	3.61538	0.00166828
	Shimia	1	11.7805	0.00279825	0	0	0	1	0.0375	4.66276e-05	1	1.5641	0.000639146
	Sulfitobacter	3	20446.8	4.7	2	48.623	1.73	2	49.9	0.032	2	228.051	0.097
	Thiobacimonas	0	0	0	0	0	0	1	24.7125	0.015	1	27.3846	0.0118621
	Thioclava	0	0	0	0	0	0	1	8.975	0.005572	1	2.38462	0.0011158
	Thalassospira	3	147.268	0.033	1	0.057377	0.00289622	3	26.43	0.015	3	75.1026	0.032
	Tistilla	0	0	0	0	0	0	1	19.75	0.0122553	1	22.7436	0.00982552
	Tistrella	0	0	0	0	0	0	1	11.35	0.00696305	1	15.3077	0.00695478
	Altererythrobacter	2	444.976	0.1	1	0.508197	0.0148431	1	0.1125	0.000108798	1	1.46154	0.000671645
	Erythrobacter	5	1135.17	0.26	4	0.852459	0.025	7	18.51	0.011	7	152.513	0.063
	Novosphingobium	2	522	0.12	0	0	0	2	0.625	0.000240909	2	113.359	0.049
	Sphingobium	1	4702.59	1.08619	1	5.09016	0.185503	1	10.7375	0.00672991	1	325.795	0.137481
	Sphingopyxis	1	31	0.00697315	1	2.80328	0.100354	1	0.075	6.21701e-05	1	5.30769	0.00228576
	Sphingimonadaceae	4	20922.5	4.81	3	37.6066	1.31	5	142.75	0.088	5	1493.85	0.63
	Rhodobacteraceae	6	1724.51	0.196	4	3	0.107	8	66.6	0.041	8	152.513	0.064
Gammaproteobacteria	Aestuariibacter	1	27.3415	0.0059224	1	0.0409836	0.00173773	1	5.2375	0.00318622	1	99.4615	0.0434078
	Agaribacter	2	18.2927	0.0044	2	2.5	0.069	0	0	0	0	0	0
	Alteromonas	3	5841.27	1.34	3	1.97541	0.066	2	173.6	0.1	2	2418.95	1.018
	Paraglaciecola	0	0	0	0	0	0	1	0.9	0.000559531	1	4.92308	0.00215576
	Colwellia	0	0	0	0	0	0	1	6.8875	0.00432082	1	124.59	0.0527783
	Idiomarina	5	849.854	0.19	4	0.336066	0.011	5	41.12	0.025	5	231.179	0.099
	Marinobacter	5	1747.37	0.4	4	0.270492	0.0105	7	41.7	0.026	7	366.949	0.15
	Pseudoalteromonas	6	3304.9	0.76	3	1.65574	0.055	7	446.46	0.27	7	1202.03	0.5
	Shewanella	1	0.756098	0.000151712	0	0	0	1	0.375	0.000217595	1	2.71795	0.000996635
	Spongiibacter	2	659.22	0.1516	1	0.122951	0.00376509	2	13.31	0.008	2	34.4872	0.014
	Alcanivorax	4	2144.68	0.49	3	0.639344		3	33.77	0.02	3	181	0.076
	Chromohalobacter	1	3.97561	0.000921512	0	0	0.027	1	20.5375	0.0127216	1	38.1538	0.0162603
	Cobetia	1	33.6829	0.00794524	0	0	0	1	138.8	0.0860434	1	284.538	0.120138
	Halomonas	1	9378.73	2.16491	1	5.64754	0.202229	2	172.7	0.1	2	826.051	0.347
	Kushneria	0	0	0	0	0	0	1	0.15	7.77126e-05	1	1.1282	0.000465818
	Salinicola	1	517	0.118027	1	0.139344	0.00434433	1	10.7875	0.00639575	1	76.5385	0.0321848
	Marinobacterium	0	0	0	0	0	0	1	6.3125	0.00399443	1	4.87179	0.00173328
	Kangiella	1	1244.12	0.287675	1	0.336066	0.0141191	0	0	0	0	0	0
	Oleispira	1	0.804878	0.000191045	0	0	0	1	8.2625	0.00465499	1	516.41	0.218144
	Acinetobacter	2	1143.93	0.26	1	0.0327869	0.00057924	2	5.11	0.0034	2	3.35897	0.0014
	Psychrobacter	3	4369.83	1	3	2.63934	0.091	2	49.8	0.03	2	664.359	0.28
	Pseudomonas	5	1878.73	0.43	4	0.918033	0.035	5	145.175	0.088	5	925.667	0.39
	Alteromonadaceae	6	9903.63	2.27	5	9.39344	0.32	6	383.13	0.23	6	3569.67	1.5
	Vibrionaceae	2	5.29268	0.0011	2	0.0737705	0.0034	3	16.97	0.01	3	16.28	0.0066
	Undefined	3	2950	0.67	2	1.63115	0.05	3	111.85	0.069	3	765.128	0.32
